# Supplementary material for: Therapeutic Impact of Vericiguat on Ventricular Remodeling in a Pressure-Overload Heart Failure Model
Source: Life (Basel). 2025 Nov 18;15(11):1763. doi: 10.3390/life15111763 (PMC12653654; doi:10.3390/life15111763)
Supplement: Supplementary file 1 [file life-15-01763-s001.zip]

Archive with 1 entries (1 files):
- life-3992658-supplementary.pdf
